# Supplementary material for: Widespread autogenous mRNA–protein interactions detected by CLIP-seq
Source: Nucleic Acids Res. 2022 Sep 15;50(17):9984–99. doi: 10.1093/nar/gkac756 (PMC9508846; doi:10.1093/nar/gkac756)
Supplement: gkac756_Supplemental_Files [file gkac756_supplemental_files.zip]

Archive with 5 entries (5 files):
- File S1.tsv
- File S2.tsv
- File S3.tsv
- File S4.tsv
- SI_NAR.pdf
