# Supplementary material for: Widespread autogenous mRNA–protein interactions detected by CLIP-seq
Source: Nucleic Acids Res. 2022 Sep 15;50(17):9984–99. doi: 10.1093/nar/gkac756 (PMC9508846; doi:10.1093/nar/gkac756)
Supplement: gkac756_Supplemental_Files [file gkac756_supplemental_files.zip › File S1.tsv]

RBP	iCLIP	iCLIP	iCLIP	HITS-CLIP	HITS-CLIP	PAR-CLIP	PAR-CLIP	eCLIP
	@Pir	@CIMS	@Pure	@Pir	@CIMS	@Pir	@PAR	@CLI
AARS1								ENCODE
AATF								ENCODE
ABCF1								ENCODE
AGGF1								ENCODE
AGO2	GSE112651		GSE112651	GSE83410, GSE52084, GSE107468		SRP075075, GSE129076, GSE98670
AKAP1								ENCODE
AKAP8L								ENCODE
ALKBH1				GSE65299	GSE65299
ALYREF	GSE99069		GSE99069
APOBEC3C								ENCODE
AQR								ENCODE
BCCIP								ENCODE
BCLAF1								ENCODE
BUD13								ENCODE
CDC40								ENCODE
CELF2				GSE71264	GSE71264
CPEB4								ENCODE
CPSF1						GSE37401	GSE37401
CPSF2						GSE37401	GSE37401
CPSF3						GSE37401	GSE37401
CPSF4						GSE37401	GSE37401
CPSF6								ENCODE
CSDE1	E-MTAB-3818		E-MTAB-3818
CSTF2	GSE40859	GSE40859				GSE37401	GSE37401	ENCODE
CSTF2T						GSE37401	GSE37401	ENCODE
DDX21								ENCODE
DDX24								ENCODE
DDX3X				GSE59096	GSE59096			ENCODE
DDX42								ENCODE
DDX51								ENCODE
DDX52								ENCODE
DDX55								ENCODE
DDX59								ENCODE
DDX6								ENCODE
DGCR8				GSE39086	GSE39086			ENCODE
DHX30								ENCODE
DKC1								ENCODE
DROSHA								ENCODE
EFTUD2								ENCODE
EIF3A						GSE65004	GSE65004
EIF3B						GSE65004	GSE65004
EIF3D						GSE65004	GSE65004	ENCODE
EIF3G						GSE65004	GSE65004	ENCODE
EIF3H								ENCODE
EIF4A3	E-MTAB-4000		E-MTAB-4000	GSE40778	GSE40778
EIF4G2								ENCODE
ELAVL1				GSE28865	GSE28865	GSE29943, GSE28865	GSE29943, GSE28865
EWSR1								ENCODE
EXOSC5								ENCODE
EZH2	GSE36070	GSE36070
FAM120A								ENCODE
FASTKD2								ENCODE
FBL						GSE43666	GSE43666
FIP1L1						GSE37401	GSE37401
FKBP4								ENCODE
FMR1								ENCODE
FTO								ENCODE
FUBP3								ENCODE
FUS				GSE40653, GSE43308	GSE40653, GSE43308			ENCODE
FXR1								ENCODE
FXR2								ENCODE
G3BP1								ENCODE
GEMIN5								ENCODE
GNL3								ENCODE
GPKOW								ENCODE
GRSF1								ENCODE
GRWD1								ENCODE
GTF2F1								ENCODE
HLTF								ENCODE
HNRNPA1	GSE83923	GSE83923	GSE83923	GSE34996	GSE34996			ENCODE
HNRNPA2B1				GSE34996	GSE34996
HNRNPC	E-MTAB-341, E-MTAB-1371	E-MTAB-341, E-MTAB-1371				GSE56010	GSE56010	ENCODE
HNRNPF				GSE34996	GSE34996
HNRNPH1	E-MTAB-6221, E-MTAB-6220		E-MTAB-6221, E-MTAB-6220	GSE23694	GSE23694
HNRNPK								ENCODE
HNRNPL								ENCODE
HNRNPM				GSE34996	GSE34996			ENCODE
HNRNPU				GSE34996, GSE34491	GSE34996, GSE34491			ENCODE
HNRNPUL1								ENCODE
IGF2BP1								ENCODE
IGF2BP2						GSE73847		ENCODE
IGF2BP3	GSE79147	GSE79147						ENCODE
IMP3	SRP139915		SRP139915
KHDRBS1								ENCODE
KHSRP								ENCODE
LARP4								ENCODE
LARP7								ENCODE
LIN28A				GSE39873	GSE39873
LIN28B								ENCODE
LSM11								ENCODE
MATR3								ENCODE
MBNL2				GSE68890	GSE68890
METAP2								ENCODE
MPP4								ENCODE
MTPAP								ENCODE
NCBP2								ENCODE
NIP7								ENCODE
NIPBL								ENCODE
NKRF								ENCODE
NOL12								ENCODE
NOLC1								ENCODE
NONO								ENCODE
NPM1								ENCODE
NSUN2								ENCODE
NUDT21						GSE37401	GSE37401
PABPC4								ENCODE
PABPN1								ENCODE
PCBP1								ENCODE
PCBP2								ENCODE
PHF6								ENCODE
POLR2G								ENCODE
PPIG								ENCODE
PPIL4								ENCODE
PRPF4								ENCODE
PRPF8								ENCODE
PTBP1	E-MTAB-5027, GSE57278	GSE57278	E-MTAB-5027	GSE19323, GSE42701	GSE19323, GSE42701	DRP003718		ENCODE
PUM1								ENCODE
PUM2								ENCODE
PUS1								ENCODE
QKI								ENCODE
RBFOX2								ENCODE
RBM15	GSE78030	GSE78030	GSE78030					ENCODE
RBM15B	GSE78030	GSE78030	GSE78030
RBM22								ENCODE
RBM5								ENCODE
RO60								ENCODE
RPS11								ENCODE
RPS3								ENCODE
SAFB								ENCODE
SAFB2								ENCODE
SBDS								ENCODE
SDAD1								ENCODE
SERBP1								ENCODE
SF3A3								ENCODE
SF3B1								ENCODE
SF3B4								ENCODE
SFPQ								ENCODE
SLBP								ENCODE
SLTM								ENCODE
SMN1				GSE110411
SMNDC1								ENCODE
SND1								ENCODE
SRSF1	GSE83923	GSE83923	GSE83923					ENCODE
SRSF7								ENCODE
SRSF9								ENCODE
SSB								ENCODE
STAU2								ENCODE
SUB1								ENCODE
SUGP2								ENCODE
SUPV3L1								ENCODE
TAF15				GSE43294	GSE43294			ENCODE
TARDBP	E-MTAB-530	E-MTAB-530						ENCODE
TBRG4								ENCODE
TIA1	E-MTAB-432	E-MTAB-432						ENCODE
TIAL1	E-MTAB-432	E-MTAB-432						ENCODE
TRA2A								ENCODE
U2AF1								ENCODE
U2AF2	GSE83923, GSE99688		GSE83923, GSE99688	GSE61603	GSE61603			ENCODE
UCHL5								ENCODE
UPF1	GSE47976	GSE47976						ENCODE
UTP18								ENCODE
UTP3								ENCODE
WDR3								ENCODE
WDR33						GSE61123	GSE61123
WDR43								ENCODE
WRN								ENCODE
XPO5								ENCODE
XRCC6								ENCODE
XRN2								ENCODE
YBX3								ENCODE
YTHDC1	GSE78030	GSE78030	GSE78030
YTHDC2	GSE78030	GSE78030	GSE78030
YTHDF1	GSE78030	GSE78030	GSE78030			GSE83438	GSE83438
YTHDF2	GSE78030	GSE78030	GSE78030			GSE83438	GSE83438
YTHDF3	GSE78030	GSE78030	GSE78030			GSE83438	GSE83438
YWHAG								ENCODE
ZC3H11A								ENCODE
ZC3H8								ENCODE
ZNF622								ENCODE
ZNF800								ENCODE
ZRANB2								ENCODE
