# Supplementary material for: Widespread autogenous mRNA–protein interactions detected by CLIP-seq
Source: Nucleic Acids Res. 2022 Sep 15;50(17):9984–99. doi: 10.1093/nar/gkac756 (PMC9508846; doi:10.1093/nar/gkac756)
Supplement: gkac756_Supplemental_Files [file gkac756_supplemental_files.zip › File S2.tsv]

RBP	iCLIP	iCLIP	iCLIP	HITS-CLIP	HITS-CLIP	PAR-CLIP	PAR-CLIP	eCLIP
	@Pir	@CIMS	@Pure	@Pir	@CIMS	@Pir	@PAR	@CLI
AARS1								True
AATF								False
ABCF1								True
AGGF1								False
AGO2	True		True	True		True
AKAP1								True
AKAP8L								True
ALKBH1				False	False
ALYREF	True		True
APOBEC3C								True
AQR								True
BCCIP								False
BCLAF1								True
BUD13								False
CDC40								False
CELF2				True	True
CPEB4								False
CPSF1						False	True
CPSF2						False	False
CPSF3						False	True
CPSF4						False	False
CPSF6								True
CSDE1	True		True
CSTF2	True	True				True	True	False
CSTF2T						False	True	False
DDX21								False
DDX24								True
DDX3X				False	False			True
DDX42								False
DDX51								False
DDX52								False
DDX55								True
DDX59								False
DDX6								True
DGCR8				True	False			True
DHX30								True
DKC1								False
DROSHA								True
EFTUD2								True
EIF3A						True	True
EIF3B						True	True
EIF3D						True	True	False
EIF3G						True	True	False
EIF3H								False
EIF4A3	True		True	False	False
EIF4G2								False
ELAVL1				False	False	True	True
EWSR1								False
EXOSC5								False
EZH2	False	False
FAM120A								True
FASTKD2								False
FBL						False	True
FIP1L1						False	True
FKBP4								False
FMR1								True
FTO								False
FUBP3								True
FUS				True	True			True
FXR1								False
FXR2								True
G3BP1								True
GEMIN5								True
GNL3								False
GPKOW								False
GRSF1								False
GRWD1								True
GTF2F1								False
HLTF								False
HNRNPA1	True	True	True	True	False			False
HNRNPA2B1				True	False
HNRNPC	True	True				True	True	True
HNRNPF				False	False
HNRNPH1	True		True	False	False
HNRNPK								False
HNRNPL								False
HNRNPM				True	False			True
HNRNPU				True	True			False
HNRNPUL1								True
IGF2BP1								True
IGF2BP2						True		False
IGF2BP3	False	True						False
IMP3	False		False
KHDRBS1								False
KHSRP								False
LARP4								False
LARP7								False
LIN28A				True	True
LIN28B								True
LSM11								False
MATR3								True
MBNL2				True	True
METAP2								False
MPP4								True
MTPAP								False
NCBP2								False
NIP7								False
NIPBL								True
NKRF								False
NOL12								False
NOLC1								True
NONO								False
NPM1								False
NSUN2								False
NUDT21						True	True
PABPC4								True
PABPN1								True
PCBP1								True
PCBP2								True
PHF6								False
POLR2G								False
PPIG								True
PPIL4								False
PRPF4								False
PRPF8								True
PTBP1	True	True	False	True	False	True		True
PUM1								True
PUM2								True
PUS1								False
QKI								True
RBFOX2								False
RBM15	True	True	True					True
RBM15B	True	True	True
RBM22								True
RBM5								True
RO60								True
RPS11								False
RPS3								True
SAFB								False
SAFB2								False
SBDS								False
SDAD1								False
SERBP1								False
SF3A3								False
SF3B1								True
SF3B4								True
SFPQ								False
SLBP								False
SLTM								False
SMN1				False
SMNDC1								False
SND1								True
SRSF1	True	True	True					True
SRSF7								True
SRSF9								False
SSB								False
STAU2								False
SUB1								True
SUGP2								False
SUPV3L1								True
TAF15				True	False			True
TARDBP	True	True						True
TBRG4								True
TIA1	False	True						True
TIAL1	True	True						True
TRA2A								False
U2AF1								False
U2AF2	True		True	True	False			True
UCHL5								False
UPF1	True	True						True
UTP18								False
UTP3								False
WDR3								False
WDR33						True	True
WDR43								True
WRN								True
XPO5								False
XRCC6								False
XRN2								True
YBX3								True
YTHDC1	True	True	True
YTHDC2	False	True	True
YTHDF1	True	True	True			False	True
YTHDF2	True	True	True			False	True
YTHDF3	False	True	False			True	True
YWHAG								False
ZC3H11A								True
ZC3H8								False
ZNF622								True
ZNF800								False
ZRANB2								True
