# Supplementary material for: Widespread autogenous mRNA–protein interactions detected by CLIP-seq
Source: Nucleic Acids Res. 2022 Sep 15;50(17):9984–99. doi: 10.1093/nar/gkac756 (PMC9508846; doi:10.1093/nar/gkac756)
Supplement: gkac756_Supplemental_Files [file gkac756_supplemental_files.zip › File S3.tsv]

# Domain Name	PFAM domain tags	Comment
# RBDs according to https://doi.org/10.1016/j.molcel.2020.03.011
Cold shock domain	CSD
Double-stranded RNA Binding Domain	dsRBD	not found in CLIPed RBPs
Helicase	DEAD
K homology	KH_ (any type)
La motif	La
PAZ domain	PAZ
PIWI domain	Piwi
PPR repeat	PPR	not found in CLIPed RBPs
PUA	PUA
Pumilio-like repeat (PUM)	PUF
Ribosomal S1-like (S1)	S1
RNA Recognition Motif (RRM)	RRM_ (any type)
Sm and Like-Sm	SM, LSm	not found in CLIPed RBPs
THUMP domain	THUMP	not found in CLIPed RBPs
YTH domain	YTH
Zinc Finger (ZnF)	zf- (any type)
# Additional RBDs
RNA helicase (UPF2 interacting domain)	UPF1_Zn_bind
WD domain, G-beta repeat	WD40
Histone RNA hairpin-binding protein RNA-binding domain	SLBP_RNA_bind
Double-stranded RNA binding motif	dsrm
# Putative RBDs
SAP domain	SAP
S4 domain	S4
Ribosomal protein S4/S9 N-terminal domain	Ribosomal_S4
CPSF A subunit region	CPSF_A
R3H domain	R3H
DHHA1 domain	DHHA1
RAP domain	RAP
TROVE domain	TROVE
