# Supplementary material for: Widespread autogenous mRNA–protein interactions detected by CLIP-seq
Source: Nucleic Acids Res. 2022 Sep 15;50(17):9984–99. doi: 10.1093/nar/gkac756 (PMC9508846; doi:10.1093/nar/gkac756)
Supplement: gkac756_Supplemental_Files [file gkac756_supplemental_files.zip › File S4.tsv]

# HITS-CLIP/Pir	RBD	putative RBD
AGO2 {'Piwi', 'ArgoL2', 'ArgoMid', 'ArgoN', 'ArgoL1', 'PAZ'}	1	0
EIF4A3 {'DEAD', 'Helicase_C'}	1	0
DGCR8 {'dsrm'}	1	0
U2AF2 {'RRM_1'}	1	0
SMN1 {'SMN'}	0	0
PTBP1 {'RRM_1', 'RRM_5'}	1	0
CELF2 {'RRM_1'}	1	0
HNRNPH1 {'RRM_1', 'zf-RNPHF'}	1	0
FUS {'RRM_1', 'zf-RanBP'}	1	0
LIN28A {'zf-CCHC', 'CSD'}	1	0
MBNL2 {'zf-CCCH_2', 'zf-CCCH'}	1	0
HNRNPA1 {'RRM_1', 'HnRNPA1'}	1	0
HNRNPU {'SPRY', 'AAA_33', 'SAP'}	0	1
HNRNPM {'RRM_1', 'HnRNP_M_NLS'}	1	0
ALKBH1 {'2OG-FeII_Oxy_2'}	0	0
ELAVL1 {'RRM_1'}	1	0
HNRNPA2B1 {'RRM_1'}	1	0
TAF15 {'RRM_1', 'zf-RanBP'}	1	0
DDX3X {'DEAD', 'Helicase_C'}	1	0
HNRNPF {'RRM_1', 'zf-RNPHF'}	1	0
# iCLIP/Pir
RBM15B {'RRM_1', 'SPOC'}	1	0
RBM15 {'RRM_1', 'SPOC'}	1	0
HNRNPH1 {'RRM_1', 'zf-RNPHF'}	1	0
SRSF1 {'RRM_1'}	1	0
YTHDC1 {'YTH'}	1	0
YTHDF2 {'YTH'}	1	0
U2AF2 {'RRM_1'}	1	0
HNRNPC {'RRM_1'}	1	0
UPF1 {'UPF1_Zn_bind', 'UPF1_1B_dom', 'AAA_12', 'AAA_11'}	1	0
CSDE1 {'SUZ-C', 'CSD'}	1	0
TIA1 {'RRM_1'}	1	0
TIAL1 {'RRM_1'}	1	0
EIF4A3 {'DEAD', 'Helicase_C'}	1	0
TARDBP {'RRM_1', 'TDP43_N'}	1	0
ALYREF {'FoP_duplication', 'RRM_1'}	1	0
YTHDF1 {'YTH'}	1	0
HNRNPA1 {'RRM_1', 'HnRNPA1'}	1	0
PTBP1 {'RRM_1', 'RRM_5'}	1	0
CSTF2 {'CSTF_C', 'RRM_1', 'CSTF2_hinge'}	1	0
YTHDF3 {'YTH'}	1	0
AGO2 {'Piwi', 'ArgoL2', 'ArgoMid', 'ArgoN', 'ArgoL1', 'PAZ'}	1	0
EZH2 {'preSET_CXC', 'SET', 'EZH2_WD-Binding', 'PRC2_HTH_1'}	0	0
IMP3 {'Ribosomal_S4', 'S4'}	0	1
IGF2BP3 {'KH_1', 'RRM_1'}	1	0
YTHDC2 {'HA2', 'DEAD', 'Helicase_C', 'OB_NTP_bind', 'R3H', 'YTH'}	1	1
# PAR-CLIP/Pir
NUDT21 {'NUDIX_2'}	0	0
CPSF1 {'MMS1_N', 'CPSF_A'}	0	1
FIP1L1 {'Fip1'}	0	0
WDR33 {'WD40'}	1	0
CSTF2 {'CSTF_C', 'RRM_1', 'CSTF2_hinge'}	1	0
HNRNPC {'RRM_1'}	1	0
AGO2 {'Piwi', 'ArgoL2', 'ArgoMid', 'ArgoN', 'ArgoL1', 'PAZ'}	1	0
ELAVL1 {'RRM_1'}	1	0
IGF2BP2 {'KH_1', 'RRM_1'}	1	0
CSTF2T {'CSTF_C', 'RRM_1', 'CSTF2_hinge'}	1	0
CPSF4 {'zf-CCHC', 'zf-CCCH_3', 'zf-CCCH'}	1	0
CPSF3 {'CPSF73-100_C', 'Lactamase_B', 'RMMBL', 'Beta-Casp'}	0	0
EIF3D {'eIF-3_zeta'}	0	0
EIF3A {'PCI'}	0	0
EIF3G {'eIF3g', 'RRM_1'}	1	0
YTHDF2 {'YTH'}	1	0
FBL {'Fibrillarin'}	0	0
PTBP1 {'RRM_1', 'RRM_5'}	1	0
EIF3B {'RRM_1', 'eIF2A'}	1	0
CPSF2 {'CPSF100_C', 'Lactamase_B_6', 'RMMBL', 'Beta-Casp'}	0	0
YTHDF3 {'YTH'}	1	0
YTHDF1 {'YTH'}	1	0
# eCLIP/CLI
DDX51 {'DEAD', 'Helicase_C'}	1	0
SF3B1 {'SF3b1'}	0	0
DGCR8 {'dsrm'}	1	0
UTP3 {'Sas10_Utp3', 'Sas10'}	0	0
IGF2BP1 {'KH_1', 'RRM_1'}	1	0
DDX6 {'DEAD', 'Helicase_C'}	1	0
APOBEC3C {'NAD2'}	0	0
PABPC4 {'RRM_1', 'PABP'}	1	0
SUB1 {'PC4'}	0	0
UPF1 {'UPF1_Zn_bind', 'UPF1_1B_dom', 'AAA_12', 'AAA_11'}	1	0
AKAP1 {'KH_1', 'TUDOR'}	1	0
PABPN1 {'RRM_1'}	1	0
AKAP8L {'AKAP95'}	0	0
LIN28B {'zf-CCHC', 'CSD'}	1	0
PPIG {'Pro_isomerase'}	0	0
METAP2 {'Peptidase_M24'}	0	0
RPS3 {'Ribosomal_S3_C', 'KH_2'}	1	0
DDX55 {'DEAD', 'Helicase_C', 'DUF4217'}	1	0
G3BP1 {'RRM_1', 'NTF2'}	1	0
GEMIN5 {'WD40', 'ANAPC4_WD40'}	1	0
ZNF622 {'zf-C2H2_jaz', 'zf-C2H2_2'}	1	0
DDX24 {'DEAD', 'Helicase_C'}	1	0
UCHL5 {'UCH_C', 'Peptidase_C12'}	0	0
PRPF8 {'RRM_4', 'JAB', 'PROCN', 'PRO8NT', 'U6-snRNA_bdg', 'PRP8_domainIV', 'U5_2-snRNA_bdg', 'PROCT'}	1	0
GTF2F1 {'TFIIF_alpha'}	0	0
RBFOX2 {'RRM_1', 'Fox-1_C'}	1	0
BUD13 {'Bud13'}	0	0
DDX42 {'DEAD', 'Helicase_C'}	1	0
WDR43 {'WD40', 'Utp12'}	1	0
BCLAF1 {'THRAP3_BCLAF1'}	0	0
FMR1 {'FXMR_C2', 'KH_9', 'KH_1', 'FXMRP1_C_core', 'Agenet', 'Tudor_FRX1'}	1	0
FXR2 {'FXR_C1', 'KH_9', 'KH_1', 'FXMRP1_C_core', 'Agenet', 'Tudor_FRX1'}	1	0
SF3B4 {'RRM_1'}	1	0
RBM15 {'RRM_1', 'SPOC'}	1	0
EFTUD2 {'EFG_IV', 'EFG_III', 'EFG_C', 'GTP_EFTU', 'EFTUD2', 'GTP_EFTU_D2'}	0	0
AQR {'Aquarius_N', 'AAA_12', 'AAA_11'}	0	0
ZNF800 {'zf-C2H2', 'zf-C2H2_assoc2', 'zf-C2H2_11'}	1	0
MTPAP {'RL', 'PAP_assoc'}	0	0
GRWD1 {'WD40', 'CAF1C_H4-bd'}	1	0
XRN2 {'XRN_M', 'XRN_N'}	0	0
ZRANB2 {'zf-RanBP'}	1	0
YBX3 {'CSD'}	1	0
PUM1 {'PUF'}	1	0
EIF4G2 {'MIF4G', 'W2', 'MA3'}	0	0
RBM22 {'RRM_1'}	1	0
SDAD1 {'NUC130_3NT', 'SDA1'}	0	0
AATF {'AATF-Che1', 'TRAUB'}	0	0
DROSHA {'dsrm', 'Ribonucleas_3_3', 'Ribonuclease_3'}	1	0
RO60 {'TROVE'}	0	1
TARDBP {'RRM_1', 'TDP43_N'}	1	0
SRSF7 {'RRM_1'}	1	0
DKC1 {'DKCLD', 'TruB_C_2', 'TruB_N', 'PUA'}	1	0
XPO5 {'Xpo1', 'Exportin-5'}	0	0
TBRG4 {'FAST_2', 'RAP', 'FAST_1'}	0	1
PUM2 {'PUF'}	1	0
SMNDC1 {'SMN'}	0	0
EWSR1 {'RRM_1', 'zf-RanBP'}	1	0
DDX52 {'DEAD', 'Helicase_C'}	1	0
SUPV3L1 {'Suv3_N', 'Suv3_C_1', 'Helicase_C', 'SUV3_C'}	0	0
PCBP1 {'KH_1'}	1	0
WDR3 {'WD40', 'ANAPC4_WD40', 'Utp12'}	1	0
AARS1 {'DHHA1', 'tRNA_SAD', 'tRNA-synt_2c'}	0	1
SF3A3 {'SF3a60_Prp9_C', 'SF3a60_bindingd', 'SDE2_2C', 'SF3A3'}	0	0
RBM5 {'RRM_1', 'zf-RanBP', 'G-patch', 'OCRE'}	1	0
RPS11 {'Ribosomal_S17', 'Ribosomal_S17_N'}	0	0
PRPF4 {'WD40', 'PRP4'}	1	0
CSTF2T {'CSTF_C', 'RRM_1', 'CSTF2_hinge'}	1	0
PCBP2 {'KH_1'}	1	0
HNRNPM {'RRM_1', 'HnRNP_M_NLS'}	1	0
GPKOW {'KOW', 'G-patch_2'}	0	0
GRSF1 {'RRM_1'}	1	0
NIPBL {'Cohesin_HEAT', 'Nipped-B_C'}	0	0
DDX3X {'DEAD', 'Helicase_C'}	1	0
TRA2A {'RRM_1'}	1	0
PHF6 {'zf-HC5HC2H'}	1	0
DHX30 {'HA2', 'DEAD', 'OB_NTP_bind', 'Helicase_C'}	1	0
NKRF {'G-patch', 'R3H'}	0	1
CPSF6 {'RRM_1'}	1	0
NCBP2 {'RRM_1'}	1	0
ZC3H11A {'zf-CCCH_3'}	1	0
SRSF9 {'RRM_1'}	1	0
LARP4 {'La'}	1	0
SRSF1 {'RRM_1'}	1	0
FASTKD2 {'FAST_2', 'RAP', 'FAST_1'}	0	1
FUS {'RRM_1', 'zf-RanBP'}	1	0
XRCC6 {'Ku_N', 'SAP', 'Ku_C', 'Ku'}	0	1
EIF3D {'eIF-3_zeta'}	0	0
NONO {'NOPS', 'RRM_1'}	1	0
NOL12 {'Nop25'}	0	0
SERBP1 {'HABP4_PAI-RBP1', 'IHABP4_N'}	0	0
NIP7 {'UPF0113_N', 'UPF0113'}	0	0
WRN {'DEAD', 'DNA_pol_A_exo1', 'HRDC', 'HTH_40', 'RecQ_Zn_bind', 'RQC', 'Helicase_C'}	1	0
EIF3H {'eIF3h_C', 'JAB'}	0	0
ABCF1 {'ABC_tran', 'ABC_tran_Xtn'}	0	0
SND1 {'TUDOR', 'SNase'}	0	0
SFPQ {'NOPS', 'RRM_1'}	1	0
DDX59 {'DEAD', 'Helicase_C', 'zf-HIT'}	1	0
SLTM {'RRM_1', 'SAP'}	1	1
CDC40 {'WD40'}	1	0
TIAL1 {'RRM_1'}	1	0
PTBP1 {'RRM_1', 'RRM_5'}	1	0
FKBP4 {'TPR_1', 'FKBP_C'}	0	0
HNRNPK {'KH_1', 'ROKNT'}	1	0
HNRNPUL1 {'SPRY', 'AAA_33', 'SAP'}	0	1
TAF15 {'RRM_1', 'zf-RanBP'}	1	0
STAU2 {'dsrm', 'Staufen_C'}	1	0
HNRNPU {'SPRY', 'AAA_33', 'SAP'}	0	1
FTO {'FTO_NTD', 'FTO_CTD'}	0	0
NOLC1 {'SRP40_C'}	0	0
LARP7 {'RRM_1', 'La', 'RRM_3'}	1	0
HLTF {'zf-C3HC4_2', 'HIRAN', 'Helicase_C', 'SNF2-rel_dom'}	1	0
QKI {'KH_1', 'Quaking_NLS', 'STAR_dimer'}	1	0
U2AF2 {'RRM_1'}	1	0
EXOSC5 {'RNase_PH_C', 'RNase_PH'}	0	0
CPEB4 {'CEBP_ZZ', 'RRM_7'}	1	0
FXR1 {'FXR_C3', 'FXR_C1', 'KH_9', 'KH_1', 'FXMRP1_C_core', 'Agenet', 'Tudor_FRX1'}	1	0
TIA1 {'RRM_1'}	1	0
IGF2BP2 {'KH_1', 'RRM_1'}	1	0
MPP4 {'Guanylate_kin', 'PDZ', 'L27'}	0	0
HNRNPC {'RRM_1'}	1	0
KHSRP {'KH_1', 'DUF1897'}	1	0
SAFB2 {'RRM_1', 'SAP'}	1	1
SAFB {'RRM_1', 'SAP'}	1	1
AGGF1 {'G-patch', 'OCRE', 'FHA'}	0	0
DDX21 {'DEAD', 'GUCT', 'Helicase_C'}	1	0
HNRNPL {'RRM_8', 'RRM_1', 'RRM_5'}	1	0
GNL3 {'GN3L_Grn1', 'MMR_HSR1'}	0	0
NPM1 {'Nucleoplasmin', 'NPM1-C'}	0	0
U2AF1 {'RRM_1', 'zf-CCCH'}	1	0
POLR2G {'S1', 'SHS2_Rpb7-N'}	1	0
IGF2BP3 {'KH_1', 'RRM_1'}	1	0
ZC3H8 {'zf_CCCH_4', 'zf-CCCH_2', 'zf-CCCH'}	1	0
YWHAG {'14-3-3'}	0	0
FUBP3 {'KH_1'}	1	0
PUS1 {'PseudoU_synth_1'}	0	0
SUGP2 {'Surp', 'G-patch'}	0	0
CSTF2 {'CSTF_C', 'RRM_1', 'CSTF2_hinge'}	1	0
SBDS {'SBDS_C', 'SBDS', 'SBDS_domain_II'}	0	0
BCCIP {'BCCIP'}	0	0
HNRNPA1 {'RRM_1', 'HnRNPA1'}	1	0
SSB {'RRM_1', 'La', 'RRM_3'}	1	0
NSUN2 {'Methyltr_RsmB-F'}	0	0
EIF3G {'eIF3g', 'RRM_1'}	1	0
KHDRBS1 {'KH_1', 'Sam68-YY', 'Qua1'}	1	0
SLBP {'SLBP_RNA_bind'}	1	0
PPIL4 {'RRM_1', 'Pro_isomerase'}	1	0
